# Supplementary material for: Mitochondrial DNA mutations can influence the post-implantation development of human mosaic embryos
Source: Front Cell Dev Biol. 2023 Aug 11;11:1215626. doi: 10.3389/fcell.2023.1215626 (PMC10451077; doi:10.3389/fcell.2023.1215626)
Supplement: Supplementary file 2 [file Table1.xlsx]

## Sheet: Table S1
Supplementary Table 1. All data list
Embryo No.	Age at retrieval	Gardner grade	Sample No.	Pre- or post- culture	Karyotype category	Karyotype of sample (mosaicism level is presented as %)	Pre- and post-culture karyotype of embryo	mtDNA copy number	mtDNA haplogroup	Number of all mtDNA variants	Number of mtDNA variants excluding haplogroup marker	Non-synonymous and 90% or more heteroplasmic mtDNA mutation
												Number	Heteroplasmy	Nucleotide change	Amino acid change	Located gene	Reported associating disease	Frequency in GenBank
1	44	CB	1-1	pre-culture	euploid	46, XX	euploid ↓ euploid	87917.1	N9a (N9a2a2)	27	7	0	none	none	none	none	none	none
			1-2	pre-culture	euploid	46, XX		70476.6	N9a (N9a2a2)	29	10	0	none	none	none	none	none	none
			1-3	pre-culture	euploid	46, XX		958791	N9a (N9a2a2)	28	8	0	none	none	none	none	none	none
			1-4	post-culture	euploid	46, XX		75797.2	N9a (N9a2a2)	25	7	0	none	none	none	none	none	none
2	44	CB	2-1	pre-culture	euploid	46, XX	euploid ↓ euploid	93771.1	N9a (N9a2a2)	27	7	0	none	none	none	none	none	none
			2-2	pre-culture	not determinable	N/A		56691.9	N9a (N9a2a2)	25	7	0	none	none	none	none	none	none
			2-3	post-culture	euploid	46, XX		95807.8	N9a (N9a2a2)	25	7	0	none	none	none	none	none	none
3	35	BB	3-1	pre-culture	mosaic	46, XX 20%: 1q dup/ +19 mosaic	mosaic ↓ euploid	not determinable	not determinable	not determinable	not determinable	not determinable	not determinable	not determinable	not determinable	not determinable	not determinable	not determinable
			3-2	pre-culture	euploid	46, XX		not determinable	not determinable	not determinable	not determinable	not determinable	not determinable	not determinable	not determinable	not determinable	not determinable	not determinable
			3-3	post-culture	euploid	46, XX		17865.1	D4o (D4o1a)	40	10	0	none	none	none	none	none	none
4	43	CC	4-1	pre-culture	mosaic	complex chromosome mosaic	mosaic ↓ euploid	not determinable	D4a (D4a1)	38	5	0	none	none	none	none	none	none
			4-2	pre-culture	mosaic	complex chromosome mosaic		not determinable	D4a (D4a1)	43	10	0	none	none	none	none	none	none
			4-3	pre-culture	euploid	46, XY		13623.9	D4a (D4a1)	39	6	0	none	none	none	none	none	none
			4-4	post-culture	not determinable	not determinable		not determinable	D4a (D4a1)	not determinable	not determinable	0	none	none	none	none	none	none
			4-5	post-culture	euploid	46, XX		238537	D4a (D4a1)	37	5	0	none	none	none	none	none	none
5	43	CC	5-1	pre-culture	mosaic	46, XX 40%: +2/+14/+17/6p dup/7q dup/9p dup/10p dup/13q dup/5q del/7p del/9q del/13p/XO del mosaic	mosaic ↓ euploid	not determinable	D5a (D5a1a1)	41	12	2	99% 100%	G3496T G13135A	A64S A267T	ND1 ND5	LHON Possible HCM susceptibility	0.019% 0.968%
			5-2	pre-culture	euploid	46, XX		233467	D5a (D5a1a1)	43	12	2	98% 98%	G3496T G13135A	A64S A267T	ND1 ND5	LHON Possible HCM susceptibility	0.019% 0.968%
			5-3	pre-culture	mosaic	46, XX 40%: +1/+7/+9/+10/+13/+15/+18/+20/-2/-4/-5/-6/-16/-21 mosaic		845741	D5a (D5a1a1)	43	12	2	100% 99%	G3496T G13135A	A64S A267T	ND1 ND5	LHON Possible HCM susceptibility	0.019% 0.968%
			5-4	post-culture	euploid	46, XX		88897.6	D5a (D5a1a1)	44	12	2	99% 100%	G3496T G13135A	A64S A267T	ND1 ND5	LHON Possible HCM susceptibility	0.019% 0.968%
6	30	CC	6-1	pre-culture	mosaic	48、XXX (+19) 60%: -3/-14/+5/+9/+13/+16 mosaic	mosaic ↓ euploid	not determinable	A5a (A5a)	30	3	0	none	none	none	none	none	none
			6-2	pre-culture	mosaic	45, XX (-1) (+2)(+2) 60%: +3/+4/-13/XO mosaic		131788	A5a (A5a)	30	3	0	none	none	none	none	none	none
			6-3	pre-culture	not determinable	N/A		not determinable	A5a (A5a)	30	3	0	none	none	none	none	none	none
			6-4	post-culture	euploid	46, XX		58569.3	A5a (A5a)	30	3	0	none	none	none	none	none	none
			6-5	post-culture	euploid	46, XX		33499.6	A5a (A5a)	30	3	0	none	none	none	none	none	none
			6-6	post-culture	euploid	46, XX		15221.9	A5a (A5a)	30	3	0	none	none	none	none	none	none
7	44	BB	7-1	pre-culture	euploid	46, XY	mosaic ↓ euploid	190424	N9a (N9a2a2)	25	7	0	none	none	none	none	none	none
			7-2	pre-culture	euploid	46, XY		57642.9	N9a (N9a2a2)	27	7	0	none	none	none	none	none	none
			7-3	pre-culture	mosaic	46, XY 20%: -3/-4/-5 mosaic 40%: +19/+20/+21 mosaic		not determinable	N9a (N9a2a2)	27	7	0	none	none	none	none	none	none
			7-4	post-culture	euploid	46, XY		94948.4	N9a (N9a2a2)	27	7	0	none	none	none	none	none	none
8	44	CC	8-1	pre-culture	euploid	46, XX	mosaic ↓ euploid	59222.4	N9a (N9a2a2)	28	8	0	none	none	none	none	none	none
			8-2	pre-culture	euploid	46, XX		201980	N9a (N9a2a2)	28	8	0	none	none	none	none	none	none
			8-3	pre-culture	mosaic	46, XX 80%: +12/+15/XO mosaic		not determinable	N9a (N9a2a2)	28	8	0	none	none	none	none	none	none
			8-4	post-culture	euploid	46, XX		71609.1	N9a (N9a2a2)	28	7	0	none	none	none	none	none	none
9	38	BB	9-1	pre-culture	mosaic	46, XY 40%: -4 mosaic 60%: 1q del/7p del/-12 mosaic,	mosaic ↓ euploid	103973	N9b (N9b1)	27	6	0	none	none	none	none	none	none
			9-2	pre-culture	mosaic	46, XY 40%: +6/-12 mosaic,		276105	N9b (N9b1)	25	4	0	none	none	none	none	none	none
			9-3	post-culture	euploid	46, XY		118527	N9b (N9b1)	27	8	0	none	none	none	none	none	none
10	29	CC	10-1	pre-culture	not determinable	N/A	mosaic ↓ euploid	57762.9	D4g (D4g1a)	36	8	1	1	T3394C	Y30H	ND1	LHON / Diabetes / CPTdeficiency and more	1.303%
			10-2	pre-culture	mosaic	46, XX 60%: -6/+11 mosaic, 80%: 15q dup mosaic,		not determinable	D4g (D4g1a)	36	8	1	1	T3394C	Y30H	ND1	LHON / Diabetes / CPTdeficiency and more	1.303%
			10-3	post-culture	euploid	46, XX		7857.51	D4g (D4g1a)	50	21	1	1	T3394C	Y30H	ND1	LHON / Diabetes / CPTdeficiency and more	1.303%
			10-4	post-culture	euploid	46, XX		not determinable	D4g (D4g1a)	57	29	1	1	T3394C	Y30H	ND1	LHON / Diabetes / CPTdeficiency and more	1.303%
			10-5	post-culture	euploid	46, XX		77497.2	D4g (D4g1a)	36	8	1	1	T3394C	Y30H	ND1	LHON / Diabetes / CPTdeficiency and more	1.303%
11	26	CC	11-1	pre-culture	euploid	46, XY	mosaic ↓ euploid	92608.4	F1a (F1a1)	35	8	0	none	none	none	none	none	none
			11-2	pre-culture	mosaic	46, XY 80%: +3/+4/-10/-12/-18 mosaic 40%: -13/-14 mosaic		not determinable	F1a (F1a1)	35	6	0	none	none	none	none	none	none
			11-3	post-culture	euploid	46, XY		105571	F1a (F1a1)	35	8	0	none	none	none	none	none	none
12	26	CC	12-1	pre-culture	full aneuploid	48, XYY (+21)	mosaic ↓ euploid	not determinable	D4a (D4a1c)	48	15	1	1	G6366A	V155I	COI	no data avalable no data avalable	0.276%
			12-2	pre-culture	mosaic	46, XY 80%: -11/-12/+19 mosaic 40%: +18 mosaic		not determinable	D4a (D4a1c)	41	9	0	none	none	none	none	none	none
			12-3	post-culture	euploid	46, XY		70917.6	D4a (D4a1c)	41	8	1	0.99	G6366A	V155I	COI	no data avalable no data avalable	0.276%
13	34	CC	13-1	pre-culture	mosaic	46, XY 40%: +2/-5/-7/-15 80%: 1p dup/+4/13q dup/18q dup mosaic	mosaic ↓ euploid	not determinable	F1a (F1a1)	35	8	0	none	none	none	none	none	none
			13-2	post-culture	euploid	46, XY		96140.5	F1a (F1a1)	35	8	0	none	none	none	none	none	none
14	44	CC	14-1	pre-culture	mosaic	46, OO 40%: -1/-2/-9/-12/-18/+7 mosaic	mosaic ↓ euploid	not determinable	D4b (D4b2b1)	40	11	0	none	none	none	none	none	none
			14-2	post-culture	euploid	46, XX		196321	D4b (D4b2b1)	40	11	0	none	none	none	none	none	none
15	31	CC	15-1	pre-culture	euploid	46, XY	euploid ↓ mosaic	181405	B5b (B5b1a2)	46	18	1	1	G13135A	A267T	ND5	Possible HCM susceptibility	0.00968
			15-2	post-culture	mosaic	46, XY 60%: 2q dup mosaic		38109.3	B5b (B5b1a2)	43	15	1	1	G13135A	A267T	ND5	Possible HCM susceptibility	0.00968
16	31	CC	16-1	pre-culture	euploid	46, XY	euploid ↓ mosaic	132612	B5b (B5b1a2)	43	15	1	0.99	G13135A	A267T	ND5	Possible HCM susceptibility	0.00968
			16-2	post-culture	mosaic	46XY 20%: +17 mosaic		47408.4	B5b (B5b1a2)	45	18	1	0.99	G13135A	A267T	ND5	Possible HCM susceptibility	0.00968
17	36	BB	17-1	pre-culture	mosaic	46XX, 20% 10q del mosaic	mosaic ↓ mosaic	not determinable	not determinable	not determinable	not determinable	not determinable	not determinable	not determinable	not determinable	not determinable	not determinable	not determinable
			17-2	post-culture	mosaic	46, XX 20% -12 mosaic		not determinable	not determinable	not determinable	not determinable	not determinable	not determinable	not determinable	not determinable	not determinable	not determinable	not determinable
18	27	BB	18-1	pre-culture	mosaic	46, XY 20%: +3/+4/+5/+6/+17/+18/+19 mosaic, 80%: -7/-9/-10/-15 moaic, 40% XO mosaic	mosaic ↓ mosaic	not determinable	D4i (D4i)	34	5	0	none	none	none	none	none	none
			18-2	pre-culture	full aneuploid	45, XY (-13)		not determinable	D4i (D4i)	35	6	0	none	none	none	none	none	none
			18-3	pre-culture	not determinable	N/A		not determinable	D4i (D4i)	34	5	0	none	none	none	none	none	none
			18-4	post-culture	mosaic	46, XY 40%: +3/4p dup/5p dup/4q del mosaic,		not determinable	D4i (D4i)	32	3	0	none	none	none	none	none	none
19	34	CC	19-1	pre-culture	mosaic	46XY(+1)()+8(+17)(-4)(-11)(-20) 40%: -3/-9/-19/-2/+10/+12/+13 mosaic	mosaic ↓ mosaic	not determinable	D5a (D5a2a1a2)	50	22	2	100% 100%	A8071G C14873T	S162S L43F	COII CYTB	no data avalable no data avalable	0.013% 0.002%
			19-2	pre-culture	mosaic	46, XY 40%: -10/-15 mosaic		not determinable	D5a (D5a2a1a2)	39	10	2	100% 98%	A8071G C14873T	S162S L43F	COII CYTB	no data avalable no data avalable	0.013% 0.002%
			19-3	post-culture	mosaic	46, XY (+1)(-4) 80%: +18/-9 moasic		70917.6	D5a (D5a2a1a2)	39	10	2	100% 100%	A8071G C14873T	S162S L43F	COII CYTB	no data avalable no data avalable	0.013% 0.002%
20	39	CB	20-1	pre-culture	full aneuploid	69, XXY	full aneuploid ↓ mosac	not determinable	B4c (B4c1c+16311)	29	13	2	100% 100%	C3497T A10398G	A64V T114A	ND1 ND3	LHON PD protective factor / longevity / altered cell pH and more	0.349% 42.560%
			20-2	post-culture	mosaic	69, XXY 80%: -17 mosaic		65167.1	B4c (B4c1c+16311)	27	12	2	100% 100%	C3497T A10398G	A64V T114A	ND1 ND3	LHON PD protective factor / longevity / altered cell pH and more	0.349% 42.560%
21	34	CC	21-1	pre-culture	full aneuploid	48, XY (-4)(+10)(+11)(+13)	mosaic ↓ full aneuploid	not determinable	D5a (D5a1a1)	41	12	2	100% 100%	G3496T G13708A	A64S A458T	ND1 ND5	LHON LHON / Increased MS risk / higher freq in PD-ADS	0.019% 7.39%
			21-2	pre-culture	full aneuploid	45, XY (-4)		213497	D5a (D5a1a1)	42	12	2	99% 99%	G3496T G13708A	A64S A458T	ND1 ND5	LHON LHON / Increased MS risk / higher freq in PD-ADS	0.019% 7.39%
			21-3	pre-culture	full aneuploid	45, XY (-4)		125895	D5a (D5a1a1)	42	12	2	99% 100%	G3496T G13708A	A64S A458T	ND1 ND5	LHON LHON / Increased MS risk / higher freq in PD-ADS	0.019% 7.39%
			21-4	post-culture	full aneuploid	45, XY (-4)		554895	D5a (D5a1a1)	42	12	2	98% 100%	G3496T G13708A	A64S A458T	ND1 ND5	LHON LHON / Increased MS risk / higher freq in PD-ADS	0.019% 7.39%
22	35	CC	22-1	pre-culture	full aneuploid	47, XY (+21)	full aneuploid ↓ full aneuploid	not determinable	M8a (M8a1a)	38	8	2	100% 99%	A8453G G15047A	N30D G101S	ATP8 CYTB	no data avalable no data avalable	0.017% 0.064%
			22-2	pre-culture	not determinable	N/A		19495.5	M8a (M8a1a)	37	8	2	99% 99%	A8453G G15047A	N30D G101S	ATP8 CYTB	no data avalable no data avalable	0.017% 0.064%
			22-3	post-culture	full aneuploid	47, XY (+21)		45603.5	M8a (M8a1a)	36	7	2	99% 98%	A8453G G15047A	N30D G101S	ATP8 CYTB	no data avalable no data avalable	0.017% 0.064%
			22-4	post-culture	full aneuploid	47, XY (+21)		44913.3	M8a (M8a1a)	38	8	2	100% 98%	A8453G G15047A	N30D G101S	ATP8 CYTB	no data avalable no data avalable	0.017% 0.064%
23	37	CC	23-1	pre-culture	full aneuploid	45, XO	full aneuploid ↓ full aneuploid	488790	D4a (D4a1c)	40	8	1	1	G6366A	V155I	COI	no data available	0.276%
			23-2	post-culture	full aneuploid	45, XO		86766.8	D4a (D4a1c)	40	7	1	1	G6366A	V155I	COI	no data available	0.276%
24	44	BB	24-1	pre-culture	full aneuploid	47, XY (+16)	full aneuploid ↓ full aneuploid	187153	N9a (N9a2a2)	30	10	0	none	none	none	none	none	none
			24-2	pre-culture	full aneuploid	47, XY (+16)		not determinable	N9a (N9a2a2)	30	10	0	none	none	none	none	none	none
			24-3	post-culture	full aneuploid	47, XY (+16)		85040.1	N9a (N9a2a2)	29	11	0	none	none	none	none	none	none
25	38	BB	25-1	pre-culture	euploid	46, XX	mosaic ↓ not determinable	not determinable	N9b (N9b1)	27	6	0	none	none	none	none	none	none
			25-2	pre-culture	euploid	46, XY		83290	N9b (N9b1)	27	6	0	none	none	none	none	none	none
			25-3	pre-culture	mosaic	69, XXY 20%: 2q dup mosaic		91143.8	N9b (N9b1)	27	6	0	none	none	none	none	none	none
26	31	BB	26-1	pre-culture	euploid	46, XX	mosaic ↓ not determinable	128362	D4i (D4i)	34	5	0	none	none	none	none	none	none
			26-2	pre-culture	euploid	46, XX		38721.7	D4i (D4i)	36	7	0	none	none	none	none	none	none
			26-3	pre-culture	full aneuploid	46, XX (19p dup)		590614	D4i (D4i)	34	10	0	none	none	none	none	none	none
			26-4	post-culture	not determinable	N/A		not determinable	not determinable	not determinable	not determinable	not determinable	not determinable	not determinable	not determinable	not determinable	not determinable	not determinable
27	38	CC	27-1	pre-culture	full aneuploid	45, XY (-8)	full aneuploid ↓ not determinable	76855.2	B5b (B5b1a2)	44	16	1	1	G13135A	A267T	ND5	Possible HCM susceptibility	0.00968
			27-2	post-culture	not determinable	N/A		not determinable	B5b (B5b1a2)	46	19	1	1	G13135A	A267T	ND5	Possible HCM susceptibility	0.00968
																	LHON: Leber Hereditary Optic Neuropathy HCM: Hypertrophic Cardiomyopathy CPT: Carnitine Palmitoyltransferase PD: Parkinsons's Disease AD: Alzeimer's Disease MS: Multiple Sclerosis
